# Supplementary material for: Do response times add to self-reported craving? A secondary analysis of a neuromodulation trial
Source: Front Psychiatry. 2026 Mar 23;17:1777646. doi: 10.3389/fpsyt.2026.1777646 (PMC13050832; doi:10.3389/fpsyt.2026.1777646)
Supplement: Supplementary file 1 [file DataSheet1.zip]

Archive with 10 entries (10 files):
- README.md
- __MACOSX/._README.md
- analysis_pipeline.py
- __MACOSX/._analysis_pipeline.py
- requirements.txt
- __MACOSX/._requirements.txt
- make_figure1.py
- __MACOSX/._make_figure1.py
- make_mock_data.py
- __MACOSX/._make_mock_data.py
