# Supplementary material for: Do response times add to self-reported craving? A secondary analysis of a neuromodulation trial
Source: Front Psychiatry. 2026 Mar 23;17:1777646. doi: 10.3389/fpsyt.2026.1777646 (PMC13050832; doi:10.3389/fpsyt.2026.1777646)
Supplement: Supplementary file 1 [file DataSheet1.zip › README.md]

# Code Availability Package (Frontiers submission)

This repository contains executable code that reproduces the full analysis workflow
described in the manuscript and Supplementary Material.

---

## 1) Data availability (ethical note)

The original trial-level dataset is **not publicly shared** due to ethical restrictions,
as it may contain potentially identifiable clinical information.

To enable inspection of the analysis logic and full computational reproducibility,
this package provides:

- a **fully runnable analysis pipeline** (`analysis_pipeline.py`)
- a **shareable mock-data generator** (`make_mock_data.py`) that reproduces the expected
  input table schema
- a **Figure 1 regeneration script** (`make_figure1.py`) that reconstructs the final
  predicted-curve figure directly from a raw (or mock) CSV
- a dependency specification file (`requirements.txt`)

All analyses can be executed end-to-end using the provided mock dataset.

---

## 2) Repository structure

- `analysis_pipeline.py` — main executable pipeline reproducing all inferential analyses
  reported in the manuscript and Supplementary Material
- `make_mock_data.py` — generates mock CSV files with the correct schema for trial-level
  and participant-level data
- `make_figure1.py` — regenerates Figure 1 by re-fitting the same trial-level model
  described in the manuscript
- `requirements.txt` — Python dependency specification

---

## 3) Quick start (mock data)

Install dependencies:

```bash
pip install -r requirements.txt
```

Generate mock data:

```bash
python make_mock_data.py --out_dir data
```

This creates:
- `data/tabela_TR_mock.csv` — trial-level mock dataset
- `data/clinical_mock.csv` — participant-level mock dataset

Run the full inferential pipeline on the mock data:

```bash
python analysis_pipeline.py \
  --raw_csv data/tabela_TR_mock.csv \
  --clinical_csv data/clinical_mock.csv \
  --root out_mock
```

All outputs (tables, figures, diagnostics) are written to structured subdirectories
under `out_mock/`.

---

## 4) Running with the real dataset (not included)

If you have local access to the original trial-level dataset, place it on disk and run:

```bash
python analysis_pipeline.py \
  --raw_csv tabela_TR.csv \
  --clinical_csv correlacoes.csv \
  --root out_real
```

The structure and naming of outputs are identical to those generated with mock data.
No real data are written outside the user-specified root directory.

---

## 5) Inferential model specification

Trial-level response times are analyzed on the log scale using regression models with
Group, Time, and Stimulus as fixed effects. Trial order and previous-trial latency
(`lag_logRT`) are included as covariates to account for within-session temporal
dependencies.

Mixed-effects models were initially estimated to account for the nesting of trials
within participants. When random-effects diagnostics indicated non-convergence or
singular variance structures, the pipeline automatically falls back to ordinary least
squares models with participant-clustered robust standard errors, yielding valid
inference under within-participant dependence.

Model summaries and Wald Type III tests for fixed effects are written to disk and
correspond directly to the inferential results reported in the manuscript.

---

## 6) Difference-in-Differences (DiD): inferential vs descriptive outputs

To avoid ambiguity, the pipeline **explicitly separates** Difference-in-Differences
summaries into two conceptually distinct blocks:

### 6.1 Inferential DiD (model-based)

The primary DiD estimate is computed **directly from the fitted regression model**
as a linear contrast of fixed-effect coefficients:

- DiD_log = (CFPe_post − CFPe_pre) − (Vertex_post − Vertex_pre)
- Reported on the log scale with standard errors and Wald-based confidence intervals
- Exponentiated to yield a **ratio-of-ratios (RR)**

This inferential DiD corresponds exactly to the Group × Time interaction tested in the
regression model and is the estimate used for statistical inference in the manuscript.

Output file:
- `derived/mean_DiD_ratio_of_ratios_model_fixed.csv`

### 6.2 Descriptive DiD (geometric means)

For transparency and interpretability, the pipeline additionally reports a **purely
descriptive DiD** based on cell-level geometric means of response times:

- Pre–post ratios are computed separately within each group
- The DiD is obtained by contrasting these ratios across groups
- No standard errors or hypothesis tests are attached to this summary

This descriptive DiD is **not used for inference** and is provided solely to help readers
relate model-based effects to observed-scale summaries.

Output files:
- `derived/mean_DiD_ratio_of_ratios_desc_geo.csv`
- `derived/mean_cell_means_pivot.csv` (audit table of cell-level means)

---

## 7) Figure 1 regeneration

Figure 1 is generated by re-fitting the trial-level regression model using the same
preprocessing, specification, and prediction strategy described in the manuscript.

Predicted response-time curves are reconstructed on a continuous craving-intensity
grid with 95% confidence bands.

```bash
python make_figure1.py \
  --raw_csv data/tabela_TR_mock.csv \
  --root figures
```

Outputs include:
- `Figure1_RT_curves_panelsABCD.pdf` (vector format)
- `Figure1_RT_curves_panelsABCD.tif` (600 dpi, LZW-compressed)
- `Figure1_RT_curves_panelsABCD.png` (preview)

---

## 8) Group coding

Group coding matches the manuscript:

- `grupo = 1` → lFPC (CFPe)
- `grupo = 2` → Vertex (Cz)

---

## 9) Environment

The pipeline was validated using Python 3.10+ (Google Colab compatible).
Dependency versions are constrained in `requirements.txt` to ensure reproducibility
across systems.
