# Supplementary material for: Do response times add to self-reported craving? A secondary analysis of a neuromodulation trial
Source: Front Psychiatry. 2026 Mar 23;17:1777646. doi: 10.3389/fpsyt.2026.1777646 (PMC13050832; doi:10.3389/fpsyt.2026.1777646)
Supplement: Supplementary file 1 [file DataSheet1.zip › analysis_pipeline.py]

#!/usr/bin/env python3
"""analysis_pipeline.py

Executable analysis pipeline for the Frontiers submission.

Design:
- Trial-level, with repeated measures: Participant (ID) × Time (pre/post) × Stimulus (neutral/smoking)
- Two primary inferential analyses (trial-level):
  (A) Mean response time (logRT): Grupo × Tempo × Estimulo (+ Trial + lag_logRT)
  (B) Curvature of logRT ~ craving intensity deviation (quadratic), estimated separately by stimulus,
      with Mundlak-type adjustment (session mean craving) and temporal covariates.

Optional supplementary analyses (run with --run_supplementary):
  (C) Baseline (pre-only) Germeroth-style descriptive polynomial fits on participant-level averages.
  (D) Clinical associations (requires clinical columns or a separate clinical CSV).

Outputs are written to <root>/derived/.
"""

from __future__ import annotations
import warnings

import argparse
from dataclasses import dataclass
from pathlib import Path
from typing import Any, Dict, List, Optional, Tuple

import numpy as np
import pandas as pd
import patsy
import scipy.stats as st
import statsmodels.api as sm

# -----------------------------
# Helpers
# -----------------------------
def wald_test_terms(res, terms):
    """Wald chi-square test that a set of named coefficients are jointly zero.

    Parameters
    ----------
    res : statsmodels results instance
        Fitted model results (e.g., OLS, MixedLM, etc.) with `.params` and `.wald_test`.
    terms : list[str]
        Exact parameter names to test (as they appear in `res.params.index`).

    Returns
    -------
    chi2 : float
    df : int
    p : float
    """
    if res is None or not hasattr(res, "params") or not hasattr(res, "wald_test"):
        return np.nan, np.nan, np.nan

    params = res.params
    names = list(getattr(params, "index", range(len(params))))

    idx = [names.index(t) for t in terms if t in names]
    if len(idx) == 0:
        return np.nan, np.nan, np.nan

    R = np.zeros((len(idx), len(names)), dtype=float)
    for i, j in enumerate(idx):
        R[i, j] = 1.0

    try:
        wt = res.wald_test(R)
        stat = float(np.asarray(wt.statistic).squeeze())
        df_num = int(getattr(wt, "df_num", len(idx)) or len(idx))
        pval = float(np.asarray(wt.pvalue).squeeze())
        return stat, df_num, pval
    except Exception:
        return np.nan, np.nan, np.nan

from statsmodels.stats.multitest import multipletests


# ------------------------------------------------------------------
# Warning hygiene (expected in small samples / mock data)
# ------------------------------------------------------------------
# MixedLM attempts are diagnostic only; inference uses OLS with participant-
# clustered robust SEs (per Methods). These warnings are expected.
try:
    from statsmodels.tools.sm_exceptions import ConvergenceWarning
except Exception:  # pragma: no cover
    ConvergenceWarning = Warning

warnings.filterwarnings("ignore", category=UserWarning, message=".*random effects covariance is singular.*")
warnings.filterwarnings("ignore", category=UserWarning, message=".*covariance matrix is singular.*")
warnings.filterwarnings("ignore", category=ConvergenceWarning)


def _log(msg: str) -> None:
    print(f"[PIPELINE] {msg}")


RT_LOWER_S = 0.15  # plausibility check only; not dropped by default
RT_UPPER_S = 20.0  # plausibility check only; not dropped by default

GROUP_MAP = {
    "1": "CFPe",     # lFPC (left frontopolar cortex)
    "2": "Vertex",   # Vertex / Cz (active control)
    "m1": "Vertex",
    "vertex": "Vertex",
    "cz": "Vertex",
    "cfpe": "CFPe",
    "lfpc": "CFPe",
}

STIM_MAP = {
    "neutro": "Neutro",
    "neutral": "Neutro",
    "cigarro": "Cigarro",
    "smoking": "Cigarro",
    "ativo": "Cigarro",
    "active": "Cigarro",
}

TIME_MAP = {"pre": "pre", "pos": "post", "post": "post"}

# ---------------------------------------------------------------------
# Data dictionary (raw -> standardized)
# ---------------------------------------------------------------------
# The raw trial-level file (e.g., tabela_TR.csv) typically comes with
# Portuguese headers. This pipeline standardizes them to the following
# (internal) variable names:
#
# Raw column (Portuguese) -> Standardized meaning (English)
#   id             -> participant identifier
#   grupo          -> stimulation group (1 = lFPC/CFPe; 2 = Vertex)
#   tempo          -> session time (pre / post)
#   estimulo       -> stimulus type (Neutro / Cigarro)
#   tempo_resposta -> response time in seconds (RT_s)
#   intensidade    -> self-reported craving rating (1–7), called IAF in the code
#
# In the standardized dataframe we keep the same short labels used in the
# manuscript and figures:
#   - IAF (Intensity of Craving; self-reported)
#   - RT (response time, seconds)
# and we also attach English-friendly label columns (GroupLabel, etc.)
# when writing derived outputs, so reviewers do not need to infer meaning
# from Portuguese strings.


# -----------------------------
# Utilities
# -----------------------------
def ensure_dirs(root: Path) -> Path:
    out = root / "derived"
    out.mkdir(parents=True, exist_ok=True)
    return out


def read_csv_robust(path: Path) -> pd.DataFrame:
    """Read either comma- or semicolon-separated CSV."""
    txt = path.read_text(encoding="utf-8", errors="ignore")
    # If the first line has many ';' and few ',', use ';'
    first = txt.splitlines()[0]
    sep = ";" if first.count(";") >= 3 and first.count(",") <= 1 else ","
    return pd.read_csv(path, sep=sep)


def standardize_columns(df: pd.DataFrame) -> pd.DataFrame:
    """Normalize column names (Portuguese/English variants)."""
    df = df.copy()
    df.columns = [c.strip() for c in df.columns]

    ren = {
        "grupo": "Grupo",
        "group": "Grupo",
        "id": "ID",
        "participant": "ID",
        "tempo": "Tempo",
        "time": "Tempo",
        "estimulo": "Estimulo",
        "stimulus": "Estimulo",
        "tempo_resposta": "RT_s",
        "response_time": "RT_s",
        "rt": "RT_s",
        "intensidade": "IAF",
        "craving": "IAF",
        "rating": "IAF",
    }
    # handle already combined header like 'grupo;ID;...' (rare)
    if len(df.columns) == 1 and ";" in df.columns[0]:
        parts = df.columns[0].split(";")
        df = df.iloc[:, 0].astype(str).str.split(";", expand=True)
        df.columns = [p.strip() for p in parts]
        df = df.rename(columns={k: v for k, v in ren.items() if k in df.columns})
    else:
        df = df.rename(columns={c: ren.get(c.lower(), c) for c in df.columns})

    required = {"Grupo", "ID", "Tempo", "Estimulo", "RT_s", "IAF"}
    missing = sorted(required - set(df.columns))
    if missing:
        raise ValueError(f"Missing required columns: {missing}. Found: {list(df.columns)}")
    return df


def map_categories(df: pd.DataFrame) -> pd.DataFrame:
    out = df.copy()

    out["Grupo"] = out["Grupo"].astype(str).str.strip().str.lower().map(GROUP_MAP).fillna(out["Grupo"])
    out["Tempo"] = out["Tempo"].astype(str).str.strip().str.lower().map(TIME_MAP).fillna(out["Tempo"])
    out["Estimulo"] = (
        out["Estimulo"].astype(str).str.strip().str.lower().map(STIM_MAP).fillna(out["Estimulo"])
    )

    # numeric coercions
    out["ID"] = pd.to_numeric(out["ID"], errors="coerce").astype("Int64")
    out["RT_s"] = out["RT_s"].astype(str).str.replace(",", ".", regex=False)
    out["RT_s"] = pd.to_numeric(out["RT_s"], errors="coerce")
    out["IAF"] = out["IAF"].astype(str).str.replace(",", ".", regex=False)
    out["IAF"] = pd.to_numeric(out["IAF"], errors="coerce")

    out = out.dropna(subset=["ID", "RT_s", "IAF", "Grupo", "Tempo", "Estimulo"]).copy()
    out["ID"] = out["ID"].astype(int)

    # categories with stable ordering
    out["Grupo"] = pd.Categorical(out["Grupo"], categories=sorted(out["Grupo"].unique()), ordered=True)
    out["Tempo"] = pd.Categorical(out["Tempo"], categories=["pre", "post"], ordered=True)
    out["Estimulo"] = pd.Categorical(out["Estimulo"], categories=["Neutro", "Cigarro"], ordered=True)

    # English-friendly labels for readability in exported files/figures.
    # These do NOT change any model specifications.
    out["GroupLabel"] = out["Grupo"].map({"CFPe": "lFPC", "Vertex": "Vertex"}).astype("string")
    out["StimulusLabel"] = out["Estimulo"].map({"Cigarro": "Smoking cues", "Neutro": "Neutral cues"}).astype("string")
    out["TimeLabel"] = out["Tempo"].map({"pre": "Pre", "post": "Post"}).astype("string")

    return out


def add_trial_features(df: pd.DataFrame) -> pd.DataFrame:
    """Add logRT, Trial index, lagged logRT, and Mundlak decomposition.

    Methods-aligned definition:
    - Trial order and lag-1 are defined **within each session** (ID × Tempo),
      i.e., across the full pre/post session regardless of stimulus category.
      This captures practice/fatigue and short-range autocorrelation at the
      session level, as described in the manuscript.
    - The Mundlak 'session mean' is defined per (ID × Tempo), i.e., across the
      whole pre/post session, independent of stimulus category.
    """
    out = df.copy()

    # Preserve the original row order within each (ID × Tempo) session.
    # If the raw CSV is already in task order, this yields the intended Trial/lag structure.
    out["_row"] = np.arange(len(out))

    # Sort stably by session then original order
    out = out.sort_values(["ID", "Tempo", "_row"], kind="mergesort").copy()

    # primary scale
    out["logRT"] = np.log(out["RT_s"])

    # trial order / lag within session (ID × Tempo)
    out["Trial"] = out.groupby(["ID", "Tempo"], observed=True).cumcount() + 1
    out["lag_logRT"] = out.groupby(["ID", "Tempo"], observed=True)["logRT"].shift(1)

    # fill first-trial lag with the participant's session median (ID×Tempo)
    sess_med = out.groupby(["ID", "Tempo"], observed=True)["logRT"].transform("median")
    out["lag_logRT"] = out["lag_logRT"].fillna(sess_med)

    # Mundlak-type decomposition (ID×Tempo): mean + within-session deviation
    out["IAF_mean_session"] = out.groupby(["ID", "Tempo"], observed=True)["IAF"].transform("mean")
    out["IAF_c"] = out["IAF"] - out["IAF_mean_session"]

    # cleanup
    out = out.drop(columns=["_row"])

    return out


def apply_rt_bounds(df: pd.DataFrame, lo: float = RT_LOWER_S, hi: float = RT_UPPER_S, drop: bool = False) -> Tuple[pd.DataFrame, int]:
    """Count RT values outside plausibility bounds, optionally dropping them.

    The original analysis *counted* out-of-range RTs but did not exclude them from model fitting.
    Set drop=True to enforce filtering.
    """
    mask = (df["RT_s"] >= lo) & (df["RT_s"] <= hi)
    n_out = int((~mask).sum())
    if drop:
        return df.loc[mask].copy(), n_out
    return df.copy(), n_out


def fit_cluster_ols(formula: str, data: pd.DataFrame) -> sm.regression.linear_model.RegressionResultsWrapper:
    y, X = patsy.dmatrices(formula, data, return_type="dataframe")
    res = sm.OLS(y, X).fit(cov_type="cluster", cov_kwds={"groups": data["ID"]})
    # keep patsy design info for safe out-of-sample design matrices
    res._patsy_design_info = X.design_info
    X_cols = X.columns
    return res


def attempt_mixedlm_diagnostic(formula: str, data: pd.DataFrame) -> Dict[str, Any]:
    """Attempt a random-intercept MixedLM for documentation only.

    The primary inferential models in this pipeline use OLS with participant-clustered SEs,
    consistent with the manuscript. This helper is used to document whether hierarchical
    estimation is feasible (convergence and non-singular RE variance).
    """
    try:
        y, X = patsy.dmatrices(formula, data, return_type="dataframe")
        md = sm.MixedLM(endog=y.iloc[:, 0], exog=X, groups=data["ID"])
        last_err = None
        fit = None
        for reml in (True, False):
            for method in ("lbfgs", "cg", "nm"):
                try:
                    fit = md.fit(method=method, reml=reml, maxiter=2000, disp=False)
                    break
                except Exception as e:
                    last_err = str(e)
            if fit is not None:
                break
        if fit is None:
            return {"attempted": True, "converged": False, "re_var": None, "error": last_err}
        re_var = None
        if hasattr(fit, "cov_re") and fit.cov_re is not None and getattr(fit.cov_re, "shape", None) == (1, 1):
            re_var = float(fit.cov_re.iloc[0, 0])
        converged = True
        if re_var is not None and re_var < 1e-10:
            converged = False
        return {"attempted": True, "converged": converged, "re_var": re_var, "error": None}
    except Exception as e:
        return {"attempted": True, "converged": False, "re_var": None, "error": str(e)}


def wald_test(res: Any, terms: List[str], scalar=True) -> Tuple[float, int, float]:
    # joint Wald test for a block of terms (statsmodels style)
    R = np.zeros((len(terms), len(res.params)))
    pnames = list(res.params.index)
    for i, t in enumerate(terms):
        if t not in pnames:
            raise KeyError(f"Term not in model params: {t}")
        R[i, pnames.index(t)] = 1.0
    w = res.wald_test(R, scalar=True)
    stat = float(np.asarray(w.statistic).item())
    df = int(w.df_denom if hasattr(w, "df_denom") and w.df_denom is not None else w.df_num)
    p = float(np.asarray(w.pvalue).item())
    return stat, len(terms), p

def fit_mixed_or_cluster_mean(formula: str, data: pd.DataFrame) -> Tuple[Any, str, Optional[float]]:
    """Try MixedLM random-intercept; fall back to OLS with cluster-robust SEs.

    This mirrors the original analysis strategy: attempt hierarchical estimation for
    nested trials, but default to cluster-robust OLS when random-effects estimation is
    singular or fails to converge in small samples.
    """
    y, X = patsy.dmatrices(formula, data, return_type="dataframe")
    try:
        md = sm.MixedLM(endog=y.iloc[:, 0], exog=X, groups=data["ID"])
        last_err = None
        fit = None
        for reml in (True, False):
            for method in ("lbfgs", "cg", "nm"):
                try:
                    fit = md.fit(method=method, reml=reml, maxiter=2000, disp=False)
                    break
                except Exception as e:
                    last_err = e
            if fit is not None:
                break
        if fit is None:
            raise RuntimeError(f"MixedLM did not converge: {last_err}")

        re_var = None
        if hasattr(fit, "cov_re") and fit.cov_re is not None and getattr(fit.cov_re, "shape", None) == (1, 1):
            re_var = float(fit.cov_re.iloc[0, 0])
        # Treat near-zero RE variance as inestimable (singular)
        if re_var is not None and re_var < 1e-10:
            raise RuntimeError("MixedLM random-intercept variance ~0 (singular); using cluster-robust OLS instead.")
        _log("MixedLM attempted and converged (diagnostic).")
        return fit, "MixedLM", re_var
    except Exception:
        res = sm.OLS(y, X).fit(cov_type="cluster", cov_kwds={"groups": data["ID"]})
        return res, "OLS_cluster", None


# -----------------------------
# Step A: Mean logRT model + DiD ratio-of-ratios
# -----------------------------
def mean_model(dm: pd.DataFrame) -> Dict[str, Any]:
    formula = "logRT ~ Grupo * Tempo * Estimulo + Trial + lag_logRT"
    # MixedLM was attempted in the original workflow, but proved inestimable in this dataset.
    # We therefore (i) attempt MixedLM for documentation only, and (ii) run OLS with participant-clustered SEs as the inferential model.
    try:
        _mixed, _mixed_est, _re_var = fit_mixed_or_cluster_mean(formula, dm)
        mixed_diagnostics = {"attempted": True, "converged": (_mixed_est == "MixedLM"), "re_var": _re_var}
    except Exception:
        mixed_diagnostics = {"attempted": True, "converged": False, "re_var": None}

    # Primary inferential model:
    # The original analysis used MixedLM (random intercept by participant) when it converged.
    # Here we therefore *use MixedLM when available*, otherwise fall back to cluster-robust OLS.
    y, X = patsy.dmatrices(formula, dm, return_type="dataframe")
    res, estimator, re_var = fit_mixed_or_cluster_mean(formula, dm)

    # Build design_info for predictions / Wald tests (from the patsy design matrix)
    design_info = X.design_info
    X_cols = X.columns

    # Unified accessors across MixedLM vs OLS
    # Fixed-effects parameters and covariance (MixedLM includes random-effect variance terms in `params`)
    # We *must* use fixed-effects only for predictions, Wald terms, and DiD contrasts.
    if hasattr(res, "fe_params") and res.fe_params is not None:
        params = res.fe_params.copy()
        fe_names = list(params.index)
        # Prefer fixed-effect covariance if available; otherwise subset the full covariance
        if hasattr(res, "cov_fe") and res.cov_fe is not None:
            cov = res.cov_fe.copy()
        else:
            cov_full = res.cov_params()
            cov = cov_full.loc[fe_names, fe_names]
    else:
        # Fallback for non-MixedLM results
        params = pd.Series(res.params, index=list(X_cols)).copy()
        fe_names = list(params.index)
        cov = res.cov_params()
        if isinstance(cov, pd.DataFrame):
            cov = cov.loc[fe_names, fe_names]
        else:
            cov = pd.DataFrame(cov, index=fe_names, columns=fe_names)

    # Wald Type III tests (cluster-robust) using patsy term slices
    term_slices = design_info.term_name_slices
    term_names = [t for t in design_info.term_names if t != 'Intercept']
    wald_rows = []
    pnames = fe_names
    beta = params.astype(float)
    V = cov.astype(float)

    for term in term_names:
        sl = term_slices.get(term)
        if sl is None:
            continue
        cols = pnames[sl]
        if len(cols) == 0:
            continue
        L = np.zeros((len(cols), len(pnames)))
        for r, cname in enumerate(cols):
            L[r, pnames.index(cname)] = 1.0
        Lb = L @ beta.values
        LVL = L @ V.values @ L.T
        # use pseudo-inverse for numerical stability
        W = float(Lb.T @ np.linalg.pinv(LVL) @ Lb)
        df_w = int(L.shape[0])
        pval = float(1.0 - st.chi2.cdf(W, df_w))
        wald_rows.append({'term': term, 'Wald_Chi2': W, 'df': df_w, 'p': pval})
    wald_table = pd.DataFrame(wald_rows).sort_values('p').reset_index(drop=True)

    # Extract the single-df 3-way interaction (Group×Time×Stimulus) for reporting
    triple_term = 'Grupo:Tempo:Estimulo'
    triple_row = wald_table.loc[wald_table['term'] == triple_term].copy()


    # get marginal means for each cell (Grupo×Tempo×Estimulo) at average covariates
    cov_means = {"Trial": float(dm["Trial"].mean())}
    # Ensure all numeric covariates in the model are present for prediction
    if "lag_logRT" in dm.columns:
        cov_means["lag_logRT"] = float(dm["lag_logRT"].median(skipna=True))
    else:
        cov_means["lag_logRT"] = 0.0
    grid = []
    for g in dm["Grupo"].cat.categories:
        for t in dm["Tempo"].cat.categories:
            for s in dm["Estimulo"].cat.categories:
                grid.append({"Grupo": g, "Tempo": t, "Estimulo": s, **cov_means})
    grid = pd.DataFrame(grid)
    # Add English labels for readability in exported tables
    grid["GroupLabel"] = grid["Grupo"].map({"CFPe": "lFPC", "Vertex": "Vertex"})
    grid["TimeLabel"] = grid["Tempo"].map({"pre": "Pre-stimulation", "post": "Post-stimulation"})
    grid["StimulusLabel"] = grid["Estimulo"].map({"Neutro": "Neutral cues", "Cigarro": "Smoking cues"})
    Xp = patsy.dmatrix(design_info, grid, return_type="dataframe").reindex(columns=X_cols, fill_value=0.0)
    # Use fixed-effects coefficients only (MixedLM has extra variance params in res.params)
    beta_pred = params.reindex(Xp.columns).fillna(0.0).values
    pred = (Xp.values @ beta_pred).reshape(-1)
    grid["pred_logRT"] = pred
    grid["pred_RT_s"] = np.exp(grid["pred_logRT"])

    # DiD ratio-of-ratios per stimulus
    #
    # We report two summaries:
    # (a) paper-style descriptive RoR computed from observed mean RT (seconds) per cell;
    # (b) model-adjusted RoR computed from model-estimated marginal means (seconds).
    # The inferential test remains the fitted clustered-OLS model above.
    #
    # (a) Observed (unadjusted) RoR
    cell_means = (
        dm.groupby(["Estimulo", "Grupo", "Tempo"], observed=True)["RT_s"]
        .mean()
        .reset_index(name="mean_RT_s")
    )
    pivot = cell_means.pivot_table(index=["Estimulo", "Grupo"], columns="Tempo", values="mean_RT_s", observed=True).reset_index()
    if not {"pre", "post"}.issubset(set(pivot.columns)):
        raise ValueError("Cannot compute DiD ratio-of-ratios: expected Tempo levels 'pre' and 'post'.")
    pivot["pct_reduction"] = (pivot["pre"] - pivot["post"]) / pivot["pre"]
    vertex = pivot[pivot["Grupo"] == "Vertex"].set_index("Estimulo")["pct_reduction"]
    
    # Difference-in-Differences (DiD) ratio-of-ratios from model-estimated marginal means
    # DiD_log = (CFPe_post - CFPe_pre) - (M1_post - M1_pre) on the log scale
    # RR = exp(DiD_log); CI derived from the model-based covariance matrix.
    beta = params
    V = cov

    did_rows: List[Dict[str, Any]] = []
    z = 1.96
    trial_mean = float(dm["Trial"].mean())
    lag_mean = float(dm["lag_logRT"].mean())


    def _x_for(grp: str, t: str, stim: str) -> pd.DataFrame:
        row = pd.DataFrame(
            {"Grupo": [grp], "Tempo": [t], "Estimulo": [stim], "Trial": [trial_mean], "lag_logRT": [lag_mean]}
        )
        return patsy.dmatrix(design_info, row, return_type="dataframe").reindex(columns=fe_names, fill_value=0.0)

    for stim in dm["Estimulo"].cat.categories:
        XA = _x_for("CFPe", "post", stim)  # lFPC post
        XB = _x_for("CFPe", "pre", stim)   # lFPC pre
        XC = _x_for("Vertex", "post", stim)    # vertex post
        XD = _x_for("Vertex", "pre", stim)     # vertex pre

        L = (XA.values - XB.values - XC.values + XD.values).squeeze()
        did_log = float(L @ beta.values)
        did_se = float(np.sqrt(L @ V.values @ L))
        lo_log, hi_log = did_log - z * did_se, did_log + z * did_se

        rr = float(np.exp(did_log))
        rr_lo, rr_hi = float(np.exp(lo_log)), float(np.exp(hi_log))

        did_rows.append(
            {
                "Estimulo": stim,
                "DiD_log": did_log,
                "SE_log": did_se,
                "RR": rr,
                "RR_95CI_lo": rr_lo,
                "RR_95CI_hi": rr_hi,
            }
        )

    return {
        "result": res,
        "estimator": estimator,
        "mixed_diagnostics": mixed_diagnostics,
        "wald_table": wald_table,
        "triple_interaction": triple_row,
        "marginal_means": grid,
        "did": pd.DataFrame(did_rows),
    }


# -----------------------------
# Step B: Curvature models (per stimulus) + contrasts + DiD on curvature
# -----------------------------
def orthogonalize_quadratic(x: np.ndarray) -> Tuple[np.ndarray, np.ndarray, np.ndarray]:
    """Return Q (n×2) for [x, x^2] orthogonalized with QR after centering."""
    x = np.asarray(x, float)
    mu = np.array([x.mean(), (x**2).mean()], float)
    X = np.column_stack([x, x**2]) - mu
    Q, R = np.linalg.qr(X)
    return Q, mu, R


def mean_observed_did(dm: pd.DataFrame) -> pd.DataFrame:
    """Observed (descriptive) DiD ratio-of-ratios based on empirical geometric means per cell.

    We compute geometric mean RT (seconds) per Group×Time×Stimulus:
        geom_mean = exp(mean(logRT)).
    Then compute pre→post ratio within group, and RoR as (post/pre Vertex)/(post/pre CFPe).
    We also output % change (= 100*(1 - post/pre)).
    """
    g = dm.groupby(["Grupo", "Tempo", "Estimulo"], observed=True)["logRT"].mean().reset_index()
    g["geom_mean_RT_s"] = np.exp(g["logRT"])
    # pivot for easier ratios
    piv = g.pivot_table(index=["Grupo", "Estimulo"], columns="Tempo", values="geom_mean_RT_s")
    piv = piv.reset_index()
    # expected columns pre/post (or Pre/Pos); harmonize
    cols = {c.lower(): c for c in piv.columns if isinstance(c, str)}
    pre_col = next((cols[k] for k in cols if k in ["pre", "pré"]), None)
    post_col = next((cols[k] for k in cols if k in ["post", "pos", "pós"]), None)
    if pre_col is None or post_col is None:
        # fall back to first two non-index cols
        num_cols = [c for c in piv.columns if c not in ["Grupo", "Estimulo"]]
        if len(num_cols) >= 2:
            pre_col, post_col = num_cols[0], num_cols[1]
        else:
            raise ValueError("Could not find pre/post columns for observed DiD.")
    piv["pre_RT_s"] = piv[pre_col]
    piv["post_RT_s"] = piv[post_col]
    piv["post_over_pre"] = piv["post_RT_s"] / piv["pre_RT_s"]
    piv["pct_reduction"] = 100.0 * (1.0 - piv["post_over_pre"])
    # compute RoR per stimulus
    out_rows = []
    for stim in piv["Estimulo"].unique():
        sub = piv[piv["Estimulo"] == stim].copy()
        if set(sub["Grupo"]) >= {"CFPe", "Vertex"}:
            r_vertex = float(sub.loc[sub["Grupo"] == "Vertex", "post_over_pre"].iloc[0])
            r_cfpe   = float(sub.loc[sub["Grupo"] == "CFPe", "post_over_pre"].iloc[0])
            ror_v_over_c = r_vertex / r_cfpe
            ror_c_over_v = r_cfpe / r_vertex
            out_rows.append({
                "Estimulo": stim,
                "Vertex_pre_RT_s": float(sub.loc[sub["Grupo"] == "Vertex", "pre_RT_s"].iloc[0]),
                "Vertex_post_RT_s": float(sub.loc[sub["Grupo"] == "Vertex", "post_RT_s"].iloc[0]),
                "Vertex_pct_reduction": float(sub.loc[sub["Grupo"] == "Vertex", "pct_reduction"].iloc[0]),
                "CFPe_pre_RT_s": float(sub.loc[sub["Grupo"] == "CFPe", "pre_RT_s"].iloc[0]),
                "CFPe_post_RT_s": float(sub.loc[sub["Grupo"] == "CFPe", "post_RT_s"].iloc[0]),
                "CFPe_pct_reduction": float(sub.loc[sub["Grupo"] == "CFPe", "pct_reduction"].iloc[0]),
                "RoR_Vertex_over_CFPe": ror_v_over_c,
                "RoR_CFPe_over_Vertex": ror_c_over_v,
            })
    return pd.DataFrame(out_rows)


def curvature_models(dm: pd.DataFrame) -> Dict[str, Any]:
    out: Dict[str, Any] = {"by_stim": {}, "fallback": []}

    for stim in dm["Estimulo"].cat.categories:
        sub = dm.loc[dm["Estimulo"] == stim].copy().reset_index(drop=True)
        idx = sub["IAF_c"].notna()
        if idx.sum() < 3:
            continue

        Q, _, _ = orthogonalize_quadratic(sub.loc[idx, "IAF_c"].to_numpy(float))
        sub["IAF_c_lin"] = np.nan
        sub["IAF_c_quad"] = np.nan
        sub.loc[idx, "IAF_c_lin"] = Q[:, 0]
        sub.loc[idx, "IAF_c_quad"] = Q[:, 1]

        full = (
            "logRT ~ (IAF_c_lin + IAF_c_quad) * Grupo * Tempo + IAF_mean_session + Trial + lag_logRT"
        )
        mixed_diag = attempt_mixedlm_diagnostic(full, sub)
        try:
            res = fit_cluster_ols(full, sub)
            used = "full"
        except Exception:
            # fallback: keep full interaction for quadratic term; simplify linear interactions
            fb = (
                "logRT ~ (IAF_c_quad * Grupo * Tempo) + (IAF_c_lin * Grupo + IAF_c_lin * Tempo) "
                "+ IAF_mean_session + Trial + lag_logRT"
            )
            res = fit_cluster_ols(fb, sub)
            used = "fallback"
            out["fallback"].append(stim)

        out["by_stim"][stim] = {"data": sub, "result": res, "spec": used, "mixed_diagnostics": mixed_diag}

    return out


def curvature_contrasts(curv: Dict[str, Any]) -> Tuple[pd.DataFrame, pd.DataFrame]:
    rows = []
    did_rows = []

    for stim, pack in curv["by_stim"].items():
        res = pack["result"]
        p = res.params

        # Helper to get parameter safely
        def get(name: str) -> float:
            return float(p.get(name, 0.0))

        # Patsy typically encodes (with CFPe as reference):
        #   IAF_c_quad
        #   IAF_c_quad:Grupo[T.Vertex]
        #   IAF_c_quad:Tempo[T.post]
        #   IAF_c_quad:Grupo[T.Vertex]:Tempo[T.post]
        b0 = get("IAF_c_quad")
        bG = get("IAF_c_quad:Grupo[T.Vertex]")
        bT = get("IAF_c_quad:Tempo[T.post]")
        bGT = get("IAF_c_quad:Grupo[T.Vertex]:Tempo[T.post]")

        # Sanity-check: avoid silently passing if term names differ
        needed = [
            "IAF_c_quad",
            "IAF_c_quad:Grupo[T.Vertex]",
            "IAF_c_quad:Tempo[T.post]",
            "IAF_c_quad:Grupo[T.Vertex]:Tempo[T.post]",
        ]
        missing = [k for k in needed if k not in p.index]
        if missing:
            raise KeyError(
                f"[curvature_contrasts] Missing terms for Estimulo={stim}: {missing}. "
                f"Available terms (sample): {list(p.index)[:30]}"
            )

        # CFPe (reference group)
        quad_pre_cfpe = b0
        quad_post_cfpe = b0 + bT

        # Vertex
        quad_pre_vertex = b0 + bG
        quad_post_vertex = b0 + bG + bT + bGT

        d_cfpe = quad_post_cfpe - quad_pre_cfpe
        d_vertex = quad_post_vertex - quad_pre_vertex
        did = d_cfpe - d_vertex

        rows.append({"Estimulo": stim, "delta_quad_CFPe": d_cfpe, "delta_quad_Vertex": d_vertex})
        did_rows.append({"Estimulo": stim, "DiD_delta_quad": did})

    return pd.DataFrame(rows), pd.DataFrame(did_rows)


def prediction_grid_for_figure1(curv: Dict[str, Any], iaf_c_grid: List[int] = [-2, -1, 0, 1, 2]) -> pd.DataFrame:
    # shareable grid for Figure 1 rendering (predicted RT over centered craving deviation)
    all_rows = []
    for stim, pack in curv["by_stim"].items():
        sub = pack["data"]
        res = pack["result"]
        design_info = res._patsy_design_info
        Xcols = list(res.model.exog_names)
        beta = pd.Series(res.params, index=Xcols)
        V = np.asarray(res.cov_params())

        trial_mean = float(sub["Trial"].mean())
        lag_mean = float(sub["lag_logRT"].mean())
        iaf_mean = float(sub["IAF_mean_session"].mean())

        # build orthogonalization from this stimulus
        x = sub.loc[sub["IAF_c"].notna(), "IAF_c"].to_numpy(float)
        Q, mu, R = orthogonalize_quadratic(x)
        R_inv = np.linalg.pinv(R)

        for g in sub["Grupo"].cat.categories:
            for t in sub["Tempo"].cat.categories:
                for iaf_c in iaf_c_grid:
                    Xraw = np.array([iaf_c, iaf_c**2])
                    q = (Xraw - mu) @ R_inv
                    tmp = pd.DataFrame(
                        {
                            "Grupo": [g],
                            "Tempo": [t],
                            "IAF_c_lin": [float(q[0])],
                            "IAF_c_quad": [float(q[1])],
                            "IAF_mean_session": [iaf_mean],
                            "Trial": [trial_mean],
                            "lag_logRT": [lag_mean],
                        }
                    )
                    Xp = patsy.dmatrix(design_info, tmp, return_type="dataframe").reindex(columns=Xcols, fill_value=0.0)
                    eta = float((Xp.values @ beta.values).reshape(-1)[0])
                    var_eta = float((Xp.values @ V @ Xp.values.T).reshape(-1)[0])
                    se = float(np.sqrt(max(var_eta, 0.0)))
                    z = 1.96
                    all_rows.append(
                        {
                            "Estimulo": stim,
                            "Grupo": str(g),
                            "Tempo": str(t),
                            "IAF_c": float(iaf_c),
                            "pred_RT_s": float(np.exp(eta)),
                            "lo_RT_s": float(np.exp(eta - z * se)),
                            "hi_RT_s": float(np.exp(eta + z * se)),
                        }
                    )
    out = pd.DataFrame(all_rows).sort_values(["Estimulo", "Grupo", "Tempo", "IAF_c"]).reset_index(drop=True)
    # Add clear, English-friendly labels for plots/tables
    out["GroupLabel"] = out["Grupo"].map({"CFPe": "lFPC", "Vertex": "Vertex"})
    out["TimeLabel"] = out["Tempo"].map({"pre": "Pre-stimulation", "post": "Post-stimulation"})
    out["StimulusLabel"] = out["Estimulo"].map({"Neutro": "Neutral cues", "Cigarro": "Smoking cues"})
    out["CravingDev_centered"] = out["IAF_c"]
    return out


# -----------------------------
# Optional supplementary: baseline Germeroth-style polynomial fits
# -----------------------------
def baseline_polynomial_table(dm: pd.DataFrame) -> pd.DataFrame:
    pre = dm.loc[dm["Tempo"] == "pre"].copy()
    rows = []
    for stim in pre["Estimulo"].cat.categories:
        for group_label, subg in [
        ("pooled", pre),
        ("CFPe", pre.loc[pre["Grupo"] == "CFPe"]),
        ("Vertex", pre.loc[pre["Grupo"] == "Vertex"]),
    ]:
            sub = subg.loc[subg["Estimulo"] == stim].copy()
            if sub.empty:
                continue
            # participant-level means per craving score (Germeroth-style)
            cell = (
                sub.groupby(["ID", "IAF"], observed=True)["logRT"]
                .mean()
                .reset_index()
                .groupby("IAF", observed=True)["logRT"]
                .mean()
                .reset_index()
            )
            n = int(sub.shape[0])

            # linear vs quadratic on the averaged curve
            X1 = sm.add_constant(cell[["IAF"]])
            m1 = sm.OLS(cell["logRT"], X1).fit()
            cell["IAF2"] = cell["IAF"] ** 2
            X2 = sm.add_constant(cell[["IAF", "IAF2"]])
            m2 = sm.OLS(cell["logRT"], X2).fit()

            # nested-model ANOVA (F test)
            an = sm.stats.anova_lm(m1, m2)

            rows.append(
                {
                    "Condition": f"Pre {stim} ({group_label})",
                    "Trials_n": n,
                    "R2adj_linear": float(m1.rsquared_adj),
                    "R2adj_quadratic": float(m2.rsquared_adj),
                    "beta_linear": float(m1.params["IAF"]),
                    "p_linear": float(m1.pvalues["IAF"]),
                    "beta_quadratic": float(m2.params.get("IAF2", np.nan)),
                    "p_quadratic": float(m2.pvalues.get("IAF2", np.nan)),
                    "delta_AIC": float(m1.aic - m2.aic),
                    "delta_BIC": float(m1.bic - m2.bic),
                    "F_ANOVA": float(an.loc[1, "F"]) if 1 in an.index else np.nan,
                    "p_ANOVA": float(an.loc[1, "Pr(>F)"]) if 1 in an.index else np.nan,
                }
            )
    return pd.DataFrame(rows)


# -----------------------------
# Optional supplementary: clinical correlations + ANCOVA (requires clinical data)
# -----------------------------
CLINICAL_DEFAULT_COLS = [
    # baseline outcomes
    "QSUB",
    "FTND",
    "CIG_DIA",
    # potential confounders (either already standardized or mapped from Portuguese labels)
    "AGE",
    "SMOKE_YEARS",
    "PHQ9",
    "GAD7",
    "BIS11",
    "MOCA",
    # allow Portuguese originals if present (will be mapped)
    "IDADE",
    "TABAGISMO_ANOS",
    "BIS11_TOTAL",
    "MOCA_TOTAL",
    # follow-up (will be mapped to *_FU)
    "FTND_FOLLOWUP",
    "QSUB_FOLLOWUP",
    "CIG_DIA_FOLLOWUP",
    "FTND_FU",
    "QSUB_FU",
    "CIG_DIA_FU",
]

def load_clinical(dm: pd.DataFrame, clinical_csv: Optional[Path]) -> Optional[pd.DataFrame]:
    """Load clinical table and harmonize column names used in Step 4.

    Accepts either:
      - a separate CSV (recommended): subject-level clinical data
      - or (fallback) clinical columns embedded in the trial-level table.

    This project uses Portuguese labels in some exports (e.g., IDADE, TABAGISMO_ANOS,
    BIS11_TOTAL, MOCA_TOTAL) and follow-up suffix *_FOLLOWUP. We harmonize to:
      AGE, SMOKE_YEARS, BIS11, MOCA, and follow-up columns *_FU.
    """
    if clinical_csv is None:
        present = [c for c in CLINICAL_DEFAULT_COLS if c in dm.columns]
        if not present:
            return None
        clin = dm[["ID"] + present].drop_duplicates("ID").copy()
    else:
        clin = pd.read_csv(clinical_csv, sep=None, engine="python")

    # strip whitespace / BOM in headers
    clin.columns = [str(c).replace("\ufeff", "").strip() for c in clin.columns]

    # normalize ID
    if "ID" not in clin.columns:
        raise ValueError("clinical CSV must contain an 'ID' column")
    clin["ID"] = pd.to_numeric(clin["ID"], errors="coerce").astype("Int64")
    clin = clin.dropna(subset=["ID"]).copy()
    clin["ID"] = clin["ID"].astype(int)

    # map Portuguese → standardized
    rename_map = {
        "IDADE": "AGE",
        "TABAGISMO_ANOS": "SMOKE_YEARS",
        "BIS11_TOTAL": "BIS11",
        "MOCA_TOTAL": "MOCA",
        # follow-up naming convention
        "FTND_FOLLOWUP": "FTND_FU",
        "QSUB_FOLLOWUP": "QSUB_FU",
        "CIG_DIA_FOLLOWUP": "CIG_DIA_FU",
    }
    clin = clin.rename(columns={k: v for k, v in rename_map.items() if k in clin.columns})

    # coerce numeric columns (handles comma decimals)
    for c in clin.columns:
        if c == "ID":
            continue
        if clin[c].dtype == object:
            s = clin[c].astype(str).str.strip()
            s = s.replace({"": np.nan, "nan": np.nan, "None": np.nan})
            s2 = s.str.replace(",", ".", regex=False)
            clin[c] = pd.to_numeric(s2, errors="coerce")
        else:
            clin[c] = pd.to_numeric(clin[c], errors="coerce")

    return clin


def subject_level_indices(dm: pd.DataFrame) -> pd.DataFrame:
    pre = dm.loc[dm["Tempo"] == "pre"].copy()
    # geometric mean latency on original scale (exp(mean(logRT)))
    gmean = (
        pre.groupby(["ID", "Estimulo"], observed=True)["logRT"]
        .mean()
        .reset_index()
        .rename(columns={"logRT": "gmean_logRT"})
    )
    gmean["gmean_RT_s"] = np.exp(gmean["gmean_logRT"])

    # per-subject curvature coefficient (quadratic term on centered craving deviation)
    rows = []
    for (pid, stim), sub in pre.groupby(["ID", "Estimulo"], observed=True):
        if sub.shape[0] < 10:
            continue
        # orthogonalize within subject×stim (stable even in small samples)
        x = sub["IAF_c"].to_numpy(float)
        if np.unique(x).size < 3:
            continue
        Q, _, _ = orthogonalize_quadratic(x)
        sub = sub.copy()
        sub["IAF_c_lin"] = Q[:, 0]
        sub["IAF_c_quad"] = Q[:, 1]
        res = sm.OLS(sub["logRT"], sm.add_constant(sub[["IAF_c_lin", "IAF_c_quad", "Trial", "lag_logRT"]])).fit()
        rows.append({"ID": pid, "Estimulo": stim, "curv_beta": float(res.params["IAF_c_quad"])})
    curv = pd.DataFrame(rows)
    return gmean.merge(curv, on=["ID", "Estimulo"], how="left")


def spearman_with_fdr(df: pd.DataFrame, x: str, y: str, group_label: str) -> Dict[str, Any]:
    a = df[[x, y]].dropna()
    if a.shape[0] < 6:
        return {"n": a.shape[0], "rho": np.nan, "p": np.nan, "group": group_label}
    rho, p = st.spearmanr(a[x], a[y])
    return {"n": int(a.shape[0]), "rho": float(rho), "p": float(p), "group": group_label}


def bh_fdr(pvals: List[float]) -> List[float]:
    p = np.array(pvals, float)
    n = p.size
    order = np.argsort(p)
    ranks = np.empty(n, int)
    ranks[order] = np.arange(1, n + 1)
    q = p * n / ranks
    # enforce monotonicity
    q_sorted = np.minimum.accumulate(q[order][::-1])[::-1]
    q2 = np.empty(n, float)
    q2[order] = np.clip(q_sorted, 0, 1)
    return q2.tolist()


def rank_residuals(y: pd.Series, z: pd.Series) -> pd.Series:
    """Residualize rank(y) on rank(z) (for Spearman-type partial correlation)."""
    df = pd.DataFrame({"y": y, "z": z}).dropna()
    if df.shape[0] < 6:
        return pd.Series(index=y.index, dtype=float)
    ry = df["y"].rank(method="average")
    rz = df["z"].rank(method="average")
    X = sm.add_constant(rz)
    res = sm.OLS(ry, X).fit()
    out = pd.Series(index=df.index, data=res.resid)
    return out.reindex(y.index)


def partial_spearman(df: pd.DataFrame, x: str, y: str, z: str) -> Dict[str, Any]:
    """Partial Spearman correlation between x and y controlling for z."""
    sub = df[[x, y, z]].dropna()
    if sub.shape[0] < 6:
        return {"n": int(sub.shape[0]), "rho": np.nan, "p": np.nan}
    rx = rank_residuals(sub[x], sub[z])
    ry = rank_residuals(sub[y], sub[z])
    keep = rx.notna() & ry.notna()
    if keep.sum() < 6:
        return {"n": int(keep.sum()), "rho": np.nan, "p": np.nan}
    rho, p = st.pearsonr(rx[keep], ry[keep])
    return {"n": int(keep.sum()), "rho": float(rho), "p": float(p)}


def compute_indices_by_time(dm: pd.DataFrame) -> pd.DataFrame:
    """Compute per-subject indices per (Tempo × Estimulo): geometric-mean RT and curvature beta."""
    rows = []
    for (pid, tempo, stim), sub in dm.groupby(["ID", "Tempo", "Estimulo"], observed=True):
        if sub.shape[0] < 10:
            continue
        # geometric mean: exp(mean(logRT))
        gmean_log = float(sub["logRT"].mean())
        gmean_rt = float(np.exp(gmean_log))

        # curvature beta: quadratic term on orthogonalized [IAF_c, IAF_c^2]
        x = sub["IAF_c"].to_numpy(float)
        if np.unique(x).size < 3:
            beta2 = np.nan
        else:
            Q, _, _ = orthogonalize_quadratic(x)
            tmp = sub.copy()
            tmp["IAF_c_lin"] = Q[:, 0]
            tmp["IAF_c_quad"] = Q[:, 1]
            res = sm.OLS(
                tmp["logRT"],
                sm.add_constant(tmp[["IAF_c_lin", "IAF_c_quad", "Trial", "lag_logRT"]]),
            ).fit()
            beta2 = float(res.params.get("IAF_c_quad", np.nan))

        rows.append(
            {
                "ID": pid,
                "Tempo": tempo,
                "Estimulo": stim,
                "gmean_logRT": gmean_log,
                "gmean_RT_s": gmean_rt,
                "curv_beta": beta2,
            }
        )
    return pd.DataFrame(rows)


def build_delta_indices(idx_time: pd.DataFrame) -> pd.DataFrame:
    """Wide → delta indices (post - pre) per ID×Estimulo."""
    wide = idx_time.pivot_table(index=["ID", "Estimulo"], columns="Tempo", values=["gmean_logRT", "gmean_RT_s", "curv_beta"])
    # flatten columns
    wide.columns = [f"{a}_{b}" for a, b in wide.columns]
    wide = wide.reset_index()
    if "gmean_logRT_pre" in wide and "gmean_logRT_post" in wide:
        wide["delta_gmean_logRT"] = wide["gmean_logRT_post"] - wide["gmean_logRT_pre"]
        wide["ratio_gmean_RT"] = np.exp(wide["delta_gmean_logRT"])
    if "curv_beta_pre" in wide and "curv_beta_post" in wide:
        wide["delta_curv_beta"] = wide["curv_beta_post"] - wide["curv_beta_pre"]
    return wide


def ancova_hc3(
    df: pd.DataFrame,
    y_post: str,
    y_pre: str,
    x: str,
    min_n: int = 10,
) -> Dict[str, Any]:
    sub = df[[y_post, y_pre, x]].dropna()
    n = int(sub.shape[0])
    if n < min_n:
        return {"n": n, "beta": np.nan, "se": np.nan, "t": np.nan, "p": np.nan}
    y = sub[y_post]
    X = sm.add_constant(sub[[y_pre, x]])
    try:
        fit = sm.OLS(y, X).fit(cov_type="HC3")
        return {
            "n": n,
            "beta": float(fit.params.get(x, np.nan)),
            "se": float(fit.bse.get(x, np.nan)),
            "t": float(fit.tvalues.get(x, np.nan)),
            "p": float(fit.pvalues.get(x, np.nan)),
        }
    except Exception:
        return {"n": n, "beta": np.nan, "se": np.nan, "t": np.nan, "p": np.nan}


def clinical_associations(dm: pd.DataFrame, clinical_csv: Optional[Path]) -> Dict[str, pd.DataFrame]:
    """Step 4: Clinical association analyses (Spearman, partial, ANCOVA HC3).

    Requires a clinical table with at least an ID column and baseline clinical columns.
    Follow-up columns are optional; if absent, ANCOVA outputs will be marked as skipped.
    """
    clin = load_clinical(dm, clinical_csv)
    if clin is None or clin.empty:
        return {"note": pd.DataFrame([{"note": "No clinical data found; clinical analyses skipped."}])}

    # indices: pre-only for correlations; pre+post for ANCOVA (if follow-up exists)
    idx_pre = subject_level_indices(dm)  # already pre-only, ID×Estimulo
    idx_time = compute_indices_by_time(dm)  # ID×Tempo×Estimulo
    idx_delta = build_delta_indices(idx_time)  # ID×Estimulo

    merged_pre = idx_pre.merge(clin, on="ID", how="left")
    merged_delta = idx_delta.merge(clin, on="ID", how="left")

    # -------------------------
    # A) Bivariate Spearman + FDR within stimulus
    # -------------------------
    clinical_baseline = [c for c in ["QSUB", "FTND", "CIG_DIA"] if c in merged_pre.columns]
    markers_pre = [c for c in ["gmean_RT_s", "curv_beta"] if c in merged_pre.columns]

    rows = []
    for stim, sub in merged_pre.groupby("Estimulo", observed=True):
        for marker in markers_pre:
            for var in clinical_baseline:
                r = spearman_with_fdr(sub, marker, var, group_label=str(stim))
                rows.append({"Estimulo": stim, "Marker": marker, "VarClin": var, **r})
    cor = pd.DataFrame(rows)
    if not cor.empty:
        cor["p_fdr"] = np.nan
        for stim in cor["Estimulo"].unique():
            msk = cor["Estimulo"] == stim
            pvals = cor.loc[msk, "p"].fillna(1.0).to_numpy(float)
            cor.loc[msk, "p_fdr"] = multipletests(pvals, method="fdr_bh")[1]

    # -------------------------
    # B) Partial correlations: adjust each association for a single confounder
    # -------------------------
    confs = [c for c in ["AGE", "SMOKE_YEARS", "PHQ9", "GAD7", "BIS11", "MOCA"] if c in merged_pre.columns]
    prow = []
    for stim, sub in merged_pre.groupby("Estimulo", observed=True):
        for marker in markers_pre:
            for var in clinical_baseline:
                for z in confs:
                    pr = partial_spearman(sub, marker, var, z)
                    prow.append({"Estimulo": stim, "Marker": marker, "VarClin": var, "Confounder": z, **pr})
    pcor = pd.DataFrame(prow)
    if not pcor.empty:
        pcor["p_fdr"] = np.nan
        for stim in pcor["Estimulo"].unique():
            msk = pcor["Estimulo"] == stim
            pvals = pcor.loc[msk, "p"].fillna(1.0).to_numpy(float)
            pcor.loc[msk, "p_fdr"] = multipletests(pvals, method="fdr_bh")[1]

    # -------------------------
    # C) ANCOVA: follow-up outcome ~ baseline outcome + marker_post  (or Δmarker)
    # estimated separately by Group × Stimulus; HC3 SE; min_n=10
    # -------------------------
    fu_map = {
        "FTND": "FTND_FU",
        "QSUB": "QSUB_FU",
        "CIG_DIA": "CIG_DIA_FU",
    }
    have_fu = any(v in merged_delta.columns for v in fu_map.values())
    anc_pos_rows = []
    anc_chg_rows = []

    if have_fu:
        for stim, substim in merged_delta.groupby("Estimulo", observed=True):
            # attach group label if present
            if "Grupo" not in substim.columns:
                continue
            for grp, subg in substim.groupby("Grupo", observed=True):
                for base, fu in fu_map.items():
                    if base not in subg.columns or fu not in subg.columns:
                        continue
                    # post marker columns (from wide)
                    for marker in ["gmean_logRT_post", "curv_beta_post"]:
                        if marker in subg.columns:
                            res = ancova_hc3(subg, y_post=fu, y_pre=base, x=marker, min_n=10)
                            anc_pos_rows.append(
                                {
                                    "Outcome": fu,
                                    "Baseline": base,
                                    "Marker": marker,
                                    "Grupo": grp,
                                    "Estimulo": stim,
                                    **res,
                                }
                            )
                    # change marker columns
                    for marker in ["delta_gmean_logRT", "delta_curv_beta"]:
                        if marker in subg.columns:
                            res = ancova_hc3(subg, y_post=fu, y_pre=base, x=marker, min_n=10)
                            anc_chg_rows.append(
                                {
                                    "Outcome": fu,
                                    "Baseline": base,
                                    "Marker": marker,
                                    "Grupo": grp,
                                    "Estimulo": stim,
                                    **res,
                                }
                            )
    else:
        anc_pos_rows.append({"note": "Follow-up columns not found (expected *_FU); ANCOVA skipped."})
        anc_chg_rows.append({"note": "Follow-up columns not found (expected *_FU); ANCOVA skipped."})

    anc_pos = pd.DataFrame(anc_pos_rows)
    anc_chg = pd.DataFrame(anc_chg_rows)

    # FDR within each Outcome block
    for df_out in [anc_pos, anc_chg]:
        if "p" in df_out.columns:
            df_out["p_fdr"] = np.nan
            for outc in df_out.get("Outcome", pd.Series(dtype=object)).dropna().unique():
                msk = df_out["Outcome"] == outc
                pvals = df_out.loc[msk, "p"].fillna(1.0).to_numpy(float)
                if pvals.size:
                    df_out.loc[msk, "p_fdr"] = multipletests(pvals, method="fdr_bh")[1]

    return {
        "indices_pre": idx_pre,
        "indices_by_time": idx_time,
        "indices_delta": idx_delta,
        "bivariate_spearman": cor,
        "partial_spearman": pcor,
        "ancova_marker_post": anc_pos,
        "ancova_marker_change": anc_chg,
        "merged_pre": merged_pre,
        "merged_delta": merged_delta,
    }


# -----------------------------
# CLI / main

# -----------------------------
def parse_args() -> argparse.Namespace:
    p = argparse.ArgumentParser()
    p.add_argument("--raw_csv", type=str, required=True, help="Path to trial-level CSV (tabela_TR.csv)")
    p.add_argument("--root", type=str, default=".", help="Output root directory (default: current dir)")
    p.add_argument("--run_supplementary", action="store_true", help="Run baseline + clinical supplementary analyses")
    p.add_argument("--clinical_csv", type=str, default=None, help="Optional path to a separate clinical CSV keyed by ID")
    return p.parse_args()


def main() -> None:
    args = parse_args()
    root = Path(args.root).resolve()
    outdir = ensure_dirs(root)

    raw = Path(args.raw_csv).resolve()
    df = read_csv_robust(raw)
    df = standardize_columns(df)
    df = map_categories(df)

    df, removed = apply_rt_bounds(df, RT_LOWER_S, RT_UPPER_S, drop=False)  # count only (match original)
    df = add_trial_features(df)

    # Step A
    mean = mean_model(df)
    mean["marginal_means"].to_csv(outdir / "mean_marginal_means.csv", index=False)
    mean["did"].to_csv(outdir / "mean_DiD_ratio_of_ratios.csv", index=False)
    # ---------------------------------------------------------------------
    # Additional outputs (to avoid confusion between different "DiD" estimands)
    #
    # (1) INFERENTIAL / MODEL-FIXED DiD (ratio-of-ratios on model-based marginal
    #     means). This is the same DiD already saved above, but we also save it
    #     under an explicit name for clarity/auditability.
    #
    # (2) DESCRIPTIVE / CELL-BASED DiD (ratio-of-ratios on cell geometric means).
    #     This aggregates trial-level logRT within each Grupo×Tempo×Estimulo cell
    #     and computes:
    #         RR_desc_geo = (Vertex_post/Vertex_pre) / (CFPe_post/CFPe_pre)
    #     This is *not* conditioned on Trial or lag_logRT, and is useful as a
    #     descriptive companion when comparing with manuscript-reported cell-level
    #     summaries.
    # ---------------------------------------------------------------------
    mean["did"].to_csv(outdir / "mean_DiD_ratio_of_ratios_model_fixed.csv", index=False)

    # --- Descriptive geometric-mean (cell-based) DiD
    needed = {"Grupo", "Tempo", "Estimulo", "logRT"}
    missing = sorted(list(needed.difference(set(df.columns))))
    if missing:
        raise RuntimeError(f"[PIPELINE] Cannot compute descriptive DiD; missing columns: {missing}")

    cell = (
        df.groupby(["Grupo", "Tempo", "Estimulo"], as_index=False)["logRT"]
          .mean()
          .rename(columns={"logRT": "mean_logRT_cell"})
    )
    cell["geo_mean_RT_s"] = np.exp(cell["mean_logRT_cell"])

    # Wide cell means for auditability
    pivot = cell.pivot_table(
        index=["Estimulo"],
        columns=["Grupo", "Tempo"],
        values=["mean_logRT_cell", "geo_mean_RT_s"],
        aggfunc="first",
    )

    # Flatten columns
    pivot.columns = ["__".join([str(c) for c in col]).replace(" ", "") for col in pivot.columns]
    pivot = pivot.reset_index()

    # Expect 'pre'/'post' labels and 'CFPe'/'Vertex' groups
    required_cols = [
        "geo_mean_RT_s__CFPe__pre",
        "geo_mean_RT_s__CFPe__post",
        "geo_mean_RT_s__Vertex__pre",
        "geo_mean_RT_s__Vertex__post",
        "mean_logRT_cell__CFPe__pre",
        "mean_logRT_cell__CFPe__post",
        "mean_logRT_cell__Vertex__pre",
        "mean_logRT_cell__Vertex__post",
    ]
    miss2 = [c for c in required_cols if c not in pivot.columns]
    if miss2:
        raise RuntimeError(
            "[PIPELINE] Descriptive DiD expected pre/post + CFPe/Vertex in the cell table, "
            f"but missing columns: {miss2}. Available columns: {list(pivot.columns)[:20]} ..."
        )

    # Save audit table (cell means)
    pivot.to_csv(outdir / "mean_cell_means_pivot.csv", index=False)

    # Compute descriptive RR (ratio-of-ratios) on geometric means
    rr_rows = []
    for _, r in pivot.iterrows():
        stim = r["Estimulo"]
        cfpe_ratio = float(r["geo_mean_RT_s__CFPe__post"] / r["geo_mean_RT_s__CFPe__pre"])
        vert_ratio = float(r["geo_mean_RT_s__Vertex__post"] / r["geo_mean_RT_s__Vertex__pre"])
        rr = float(vert_ratio / cfpe_ratio)
        did_log = float((r["mean_logRT_cell__Vertex__post"] - r["mean_logRT_cell__Vertex__pre"]) -
                        (r["mean_logRT_cell__CFPe__post"] - r["mean_logRT_cell__CFPe__pre"]))
        rr_rows.append({
            "Estimulo": stim,
            "DiD_log_desc_geo": did_log,     # equals log(RR_desc_geo)
            "RR_desc_geo": rr,
            "pct_change_desc_geo": (rr - 1.0) * 100.0,
            "ratio_post_pre_geo_CFPe": cfpe_ratio,
            "ratio_post_pre_geo_Vertex": vert_ratio,
            "geo_mean_RT_s_pre_CFPe": float(r["geo_mean_RT_s__CFPe__pre"]),
            "geo_mean_RT_s_post_CFPe": float(r["geo_mean_RT_s__CFPe__post"]),
            "geo_mean_RT_s_pre_Vertex": float(r["geo_mean_RT_s__Vertex__pre"]),
            "geo_mean_RT_s_post_Vertex": float(r["geo_mean_RT_s__Vertex__post"]),
        })

    pd.DataFrame(rr_rows).to_csv(outdir / "mean_DiD_ratio_of_ratios_desc_geo.csv", index=False)
    (outdir / "mean_model_summary.txt").write_text(mean["result"].summary().as_text(), encoding="utf-8")

    # Step B
    curv = curvature_models(df)
    pred = prediction_grid_for_figure1(curv)
    pred.to_csv(outdir / "figure1_predictions.csv", index=False)

    contr, didc = curvature_contrasts(curv)
    contr.to_csv(outdir / "curvature_contrasts.csv", index=False)
    didc.to_csv(outdir / "curvature_DiD.csv", index=False)

    # Wald: df=1 test for the curvature-change group difference within each stimulus
    # We target the single 3-way fixed-effect term: IAF_c_quad × Grupo × Tempo
    wald_rows = []
    by_stim_dict = curv.get('by_stimulus') or curv.get('by_stim')
    if by_stim_dict is None:
        raise KeyError("curv dict missing 'by_stimulus'/'by_stim'")
    for stim, pack in by_stim_dict.items():
        res = pack['result']
        X_cols = pack.get('X_cols') or pack.get('Xcols') or getattr(res.model, 'exog_names', None) or list(res.params.index)
        term_candidates = [c for c in X_cols if ('IAF_c_quad' in c and ':Grupo' in c and ':Tempo' in c)]
        term = term_candidates[0] if term_candidates else None
        if term is None:
            chi2, df_w, p = (np.nan, np.nan, np.nan)
        else:
            chi2, df_w, p = wald_test_terms(res, [term])
        wald_rows.append({"Estimulo": stim, "chi2": chi2, "df": df_w, "p": p, "term": term})
    pd.DataFrame(wald_rows).to_csv(outdir / "wald_curvature_by_stimulus.csv", index=False)

    # Optional supplementary
    if args.run_supplementary:
        base = baseline_polynomial_table(df)
        base.to_csv(outdir / "baseline_polynomial_table.csv", index=False)

        clin = clinical_associations(df, Path(args.clinical_csv) if args.clinical_csv else None)
        for k, v in clin.items():
            v.to_csv(outdir / f"clinical_{k}.csv", index=False)

    # run summary
    summary_lines = [
        "RUN SUMMARY — Response-time analysis pipeline",
        f"Raw CSV: {raw}",
        f"RT bounds: [{RT_LOWER_S}, {RT_UPPER_S}] s; removed {removed} trial(s)",
        f"Rows analyzed: {df.shape[0]}",
        f"Participants: {df['ID'].nunique()}",
        f"Stimuli: {', '.join(list(df['Estimulo'].cat.categories))}",
        f"Groups: {', '.join(list(df['Grupo'].cat.categories))}",
        f"Times: {', '.join(list(df['Tempo'].cat.categories))}",
        f"Curvature fallback used for: {', '.join(curv['fallback']) if curv['fallback'] else 'none'}",
        "Outputs: derived/*",
    ]
    (outdir / "run_summary.txt").write_text("\n".join(summary_lines) + "\n", encoding="utf-8")


if __name__ == "__main__":
    main()
