# Supplementary material for: Do response times add to self-reported craving? A secondary analysis of a neuromodulation trial
Source: Front Psychiatry. 2026 Mar 23;17:1777646. doi: 10.3389/fpsyt.2026.1777646 (PMC13050832; doi:10.3389/fpsyt.2026.1777646)
Supplement: Supplementary file 1 [file DataSheet1.zip › requirements.txt]

numpy>=1.23
pandas>=1.5
scipy>=1.9
statsmodels>=0.14
patsy>=0.5
matplotlib>=3.7
seaborn>=0.12
