# Supplementary material for: Do response times add to self-reported craving? A secondary analysis of a neuromodulation trial
Source: Front Psychiatry. 2026 Mar 23;17:1777646. doi: 10.3389/fpsyt.2026.1777646 (PMC13050832; doi:10.3389/fpsyt.2026.1777646)
Supplement: Supplementary file 1 [file DataSheet1.zip › make_figure1.py]

#!/usr/bin/env python3
# -*- coding: utf-8 -*-
"""
make_figure1_from_raw.py

Figure 1 — EXACT reconstruction from the *raw* trial-level CSV (tabela_TR.csv) using the
same preprocessing, model specification, and prediction strategy used in the manuscript.

What this script does:
- reads the raw CSV (semicolon or comma separated)
- harmonizes columns: id, grupo, tempo, estimulo, tempo_resposta, intensidade
- converts RT to seconds if needed (nanoseconds -> seconds heuristic)
- computes trial order, logRT, lag_logRT, session mean craving, IAF_c and IAF_c2
- filters RT to [0.15, 20] seconds (no additional trimming)
- fits OLS with participant-clustered robust SEs (cov_type="cluster") using the *same formula*
- builds a prediction grid for IAF_c spanning quantiles 5–95% with 60 points
- obtains 95% CIs via model.get_prediction on the log scale, exponentiates to seconds
- renders the 2×2 grayscale panel figure (Group × Stimulus), Pre dashed / Post solid,
  with shaded 95% bands, and exports:
    - PDF (vector)
    - TIFF (600 dpi, LZW compression; Frontiers-friendly)
- optionally exports the prediction grid to derived/figure1_predictions.csv for auditing

Expected raw columns (case-insensitive, can be separated by ; or ,):
  id, grupo, tempo, estimulo, tempo_resposta, intensidade

Notes:
- This script *re-fits* the model to create the figure (by design), ensuring the plot is
  perfectly aligned with the inferential model specification and prediction strategy.
- Inferential results (tables/tests) should be reproduced via analysis_pipeline.py.
"""

from __future__ import annotations

import argparse
import io
from pathlib import Path

import numpy as np
import pandas as pd
import matplotlib as mpl
import matplotlib.pyplot as plt
import patsy
from patsy import build_design_matrices
from statsmodels.regression.linear_model import OLS


# -----------------------------
# Helpers
# -----------------------------
def detect_sep_and_load(path: str) -> pd.DataFrame:
    p = Path(path)
    content = p.read_bytes()
    for sep in [";", ","]:
        try:
            df_try = pd.read_csv(io.BytesIO(content), sep=sep, encoding="utf-8-sig")
            if df_try.shape[1] > 1:
                return df_try
        except Exception:
            pass
    return pd.read_csv(io.BytesIO(content), sep=",", encoding="utf-8-sig")


def load_and_harmonize(raw_csv: str) -> pd.DataFrame:
    df_raw = detect_sep_and_load(raw_csv)
    df_raw.columns = [c.strip().lower().replace("\ufeff", "") for c in df_raw.columns]

    needed = ["id", "grupo", "tempo", "estimulo", "tempo_resposta", "intensidade"]
    missing = [c for c in needed if c not in df_raw.columns]
    if missing:
        raise ValueError(
            f"Missing required columns in raw CSV: {missing}\n"
            f"Found columns: {df_raw.columns.tolist()}"
        )

    df = df_raw[needed].copy()
    df.columns = ["ID", "grupo", "tempo", "estimulo", "RT", "IAF"]

    def _to_num(x):
        if isinstance(x, str):
            x = x.replace(".", "").replace(",", ".")
        try:
            return float(x)
        except Exception:
            return np.nan

    df["RT"] = df["RT"].map(_to_num)
    df["IAF"] = df["IAF"].map(_to_num)

    # nanoseconds -> seconds heuristic (as in your figure code)
    med = np.nanmedian(df["RT"].to_numpy())
    if np.isfinite(med) and med > 1000:
        df["RT"] = df["RT"] / 1e9

    df["ID"] = df["ID"].astype(str)
    df["trial"] = df.groupby(["ID", "tempo"], observed=True).cumcount() + 1

    # time labels
    tmp_map = {"pre": "Pré", "pré": "Pré", "pos": "Pós", "pós": "Pós", "Pre": "Pré", "Pos": "Pós"}
    df["tempo"] = df["tempo"].map(lambda x: tmp_map.get(str(x), str(x)))

    # stimulus labels
    stim_map = {"neutro": "Neutro", "ativo": "Cigarro", "relacionado ao cigarro": "Cigarro"}
    df["estimulo"] = df["estimulo"].map(lambda x: stim_map.get(str(x).lower(), str(x)))

    # Mundlak-style session mean and centered craving
    df["IAF_mean_session"] = df.groupby(["ID", "tempo"], observed=True)["IAF"].transform("mean")
    df["IAF_c"] = df["IAF"] - df["IAF_mean_session"]
    df["IAF_c2"] = df["IAF_c"] ** 2

    df = df.sort_values(["ID", "tempo", "trial"]).reset_index(drop=True)
    df["logRT"] = np.log(df["RT"])
    df["lag_logRT"] = df.groupby(["ID", "tempo"], observed=True)["logRT"].shift(1)

    # categories (match figure code)
    df["estimulo"] = pd.Categorical(df["estimulo"], categories=["Neutro", "Cigarro"])
    df["tempo"] = pd.Categorical(df["tempo"], categories=["Pré", "Pós"])
    return df


def apply_filters(df: pd.DataFrame, lower: float = 0.15, upper: float = 20.0) -> pd.DataFrame:
    x = df[(df["RT"] >= lower) & (df["RT"] <= upper)].copy()
    x = x.sort_values(["ID", "tempo", "trial"]).reset_index(drop=True)
    x["logRT"] = np.log(x["RT"])
    x["lag_logRT"] = x.groupby(["ID", "tempo"], observed=True)["logRT"].shift(1)
    return x


# -----------------------------
# Main
# -----------------------------
def main() -> None:
    ap = argparse.ArgumentParser()
    ap.add_argument("--raw_csv", type=str, required=True, help="Path to tabela_TR.csv (raw trial-level data).")
    ap.add_argument("--out_dir", type=str, default="figures", help="Output directory for Figure1.pdf/.tif/.png")
    ap.add_argument("--derived_dir", type=str, default="derived", help="Directory to store prediction CSV (optional).")
    ap.add_argument("--export_predictions", action="store_true", help="Export prediction grid CSV to derived_dir.")
    ap.add_argument("--dpi", type=int, default=600, help="DPI for raster exports (TIFF/PNG).")
    args = ap.parse_args()

    # 1) load + harmonize
    df = load_and_harmonize(args.raw_csv)

    # group labels (as in your figure code: 1->CFPe, 2->Vertex)
    df["grupo"] = df["grupo"].astype(str).replace({"1": "CFPe", "2": "Vertex"})
    df["grupo"] = pd.Categorical(df["grupo"], categories=["CFPe", "Vertex"])

    # 2) filters
    x = apply_filters(df, lower=0.15, upper=20.0)
    dsub = x.dropna(subset=["lag_logRT"]).copy()
    if dsub.shape[0] == 0:
        raise ValueError("No data after filtering + lag computation. Check RT range/columns.")

    # 3) model (same formula)
    formula = """logRT ~ IAF_c + IAF_c2
                 + grupo * tempo * estimulo
                 + IAF_c:grupo + IAF_c:tempo + IAF_c:estimulo
                 + IAF_c2:grupo:tempo:estimulo
                 + IAF_mean_session + lag_logRT + trial"""

    y, X = patsy.dmatrices(formula, data=dsub, return_type="dataframe")
    design_info = X.design_info

    model = OLS(y, X).fit(cov_type="cluster", cov_kwds={"groups": dsub["ID"]})

    # 4) prediction grid (quantiles 5–95%, 60 points)
    q_low, q_high = dsub["IAF_c"].quantile([0.05, 0.95])
    grid_IAF = np.linspace(q_low, q_high, 60)

    grid_parts = []
    for est in ["Neutro", "Cigarro"]:
        for grp in ["CFPe", "Vertex"]:
            for tmp in ["Pré", "Pós"]:
                g = pd.DataFrame(
                    {
                        "IAF_c": grid_IAF,
                        "IAF_c2": grid_IAF ** 2,
                        "grupo": pd.Categorical([grp] * len(grid_IAF), categories=["CFPe", "Vertex"]),
                        "tempo": pd.Categorical([tmp] * len(grid_IAF), categories=["Pré", "Pós"]),
                        "estimulo": pd.Categorical([est] * len(grid_IAF), categories=["Neutro", "Cigarro"]),
                        "IAF_mean_session": float(dsub["IAF_mean_session"].mean()),
                        "lag_logRT": float(dsub["lag_logRT"].mean()),
                        "trial": float(dsub["trial"].median()),
                    }
                )
                grid_parts.append(g)
    grid = pd.concat(grid_parts, ignore_index=True)

    Xg = build_design_matrices([design_info], grid)[0]
    Xg_df = pd.DataFrame(Xg, columns=X.design_info.column_names)

    pred = model.get_prediction(Xg_df)
    ci = pred.conf_int()

    pred_df = grid.copy()
    pred_df["pred_logRT"] = pred.predicted_mean
    pred_df["ci_low_log"] = ci[:, 0]
    pred_df["ci_high_log"] = ci[:, 1]
    pred_df["pred_RT_s"] = np.exp(pred_df["pred_logRT"])
    pred_df["lo_RT_s"] = np.exp(pred_df["ci_low_log"])
    pred_df["hi_RT_s"] = np.exp(pred_df["ci_high_log"])

    # Optional export of prediction grid (audit trail)
    if args.export_predictions:
        derived = Path(args.derived_dir)
        derived.mkdir(parents=True, exist_ok=True)
        out_csv = derived / "figure1_predictions.csv"
        pred_df[["estimulo", "grupo", "tempo", "IAF_c", "pred_RT_s", "lo_RT_s", "hi_RT_s"]].to_csv(out_csv, index=False)

    # 5) Plot (match your adjusted figure settings)
    mpl.rcParams.update(
        {
            "font.size": 9,
            "axes.titlesize": 9,
            "axes.labelsize": 9,
            "xtick.labelsize": 8,
            "ytick.labelsize": 8,
            "legend.fontsize": 9,
            "lines.linewidth": 2.0,
            "pdf.fonttype": 42,
            "ps.fonttype": 42,
        }
    )

    group_label = {"CFPe": "lFPC", "Vertex": "Vertex"}
    stim_label_panel = {"Cigarro": "Smoking cues", "Neutro": "Neutral cues"}

    PRE_COLOR, PRE_ALPHA = "0.75", 0.18
    POST_COLOR, POST_ALPHA = "0.45", 0.18

    # stable ordering
    pred_df = pred_df.rename(columns={"estimulo": "Estimulo", "grupo": "Grupo", "tempo": "Tempo"}).copy()
    pred_df = pred_df.sort_values(["Estimulo", "Grupo", "Tempo", "IAF_c"]).copy()

    def plot_panel(ax, grupo: str, estimulo: str, title: str) -> None:
        sub = pred_df[(pred_df["Grupo"] == grupo) & (pred_df["Estimulo"] == estimulo)]
        s_pre = sub[sub["Tempo"] == "Pré"].sort_values("IAF_c")
        s_post = sub[sub["Tempo"] == "Pós"].sort_values("IAF_c")

        if not s_post.empty:
            ax.fill_between(
                s_post["IAF_c"], s_post["lo_RT_s"], s_post["hi_RT_s"],
                color=POST_COLOR, alpha=POST_ALPHA, linewidth=0
            )
        if not s_pre.empty:
            ax.fill_between(
                s_pre["IAF_c"], s_pre["lo_RT_s"], s_pre["hi_RT_s"],
                color=PRE_COLOR, alpha=PRE_ALPHA, linewidth=0
            )

        if not s_pre.empty:
            ax.plot(s_pre["IAF_c"], s_pre["pred_RT_s"], linestyle="--", color="0.0", label="Pre-stimulation")
        if not s_post.empty:
            ax.plot(s_post["IAF_c"], s_post["pred_RT_s"], linestyle="-", color="0.0", label="Post-stimulation")

        ax.set_title(title)
        ax.grid(True, linestyle=":", linewidth=0.6, color="0.85")

    # 2-column width (≈180 mm = 7.09 in)
    fig, axes = plt.subplots(2, 2, figsize=(7.09, 5.8), sharex=True, sharey=True)

    plot_panel(axes[0, 0], "CFPe", "Cigarro", f'{group_label["CFPe"]} – {stim_label_panel["Cigarro"]}')
    plot_panel(axes[0, 1], "Vertex", "Cigarro", f'{group_label["Vertex"]} – {stim_label_panel["Cigarro"]}')
    plot_panel(axes[1, 0], "CFPe", "Neutro", f'{group_label["CFPe"]} – {stim_label_panel["Neutro"]}')
    plot_panel(axes[1, 1], "Vertex", "Neutro", f'{group_label["Vertex"]} – {stim_label_panel["Neutro"]}')

    for ax in axes.ravel():
        ax.set_xlabel("Self-reported craving (centered within session)")
        ax.set_ylabel("Predicted response time (s)")

    # Export
    out_dir = Path(args.out_dir)
    out_dir.mkdir(parents=True, exist_ok=True)
    out_pdf = out_dir / "Figure1_RT_curves_panelsABCD.pdf"
    out_tif = out_dir / "Figure1_RT_curves_panelsABCD.tif"
    out_png = out_dir / "Figure1_RT_curves_panelsABCD.png"

    plt.savefig(out_pdf, format="pdf", facecolor="white", bbox_inches="tight")
    plt.savefig(
        out_tif,
        format="tiff",
        dpi=args.dpi,
        facecolor="white",
        bbox_inches="tight",
        pil_kwargs={"compression": "tiff_lzw"},
    )
    plt.savefig(out_png, format="png", dpi=args.dpi, facecolor="white", bbox_inches="tight")
    plt.close(fig)

    print("[OK] Figure saved:")
    print(f" - {out_pdf}")
    print(f" - {out_tif}")
    print(f" - {out_png}")


if __name__ == "__main__":
    main()
