# Supplementary material for: Do response times add to self-reported craving? A secondary analysis of a neuromodulation trial
Source: Front Psychiatry. 2026 Mar 23;17:1777646. doi: 10.3389/fpsyt.2026.1777646 (PMC13050832; doi:10.3389/fpsyt.2026.1777646)
Supplement: Supplementary file 1 [file DataSheet1.zip › make_mock_data.py]

#!/usr/bin/env python3
"""make_mock_data.py

Creates shareable *mock* datasets that match the expected schema of the pipeline.

Group coding (matches analysis_pipeline.py):
- grupo=1 -> lFPC (CFPe)
- grupo=2 -> Vertex (Cz)

Outputs (default root: ./mock_data):
- tabela_TR_mock.csv  (trial-level)
- clinical_mock.csv   (participant-level)

These files contain simulated values and MUST NOT be confused with real participant data.
"""

from __future__ import annotations

import argparse
from pathlib import Path
import numpy as np
import pandas as pd

def parse_args():
    p = argparse.ArgumentParser()
    p.add_argument("--out_dir", type=str, default="mock_data", help="Output directory")
    p.add_argument("--n_participants", type=int, default=10)
    p.add_argument("--n_trials_per_cell", type=int, default=30)
    p.add_argument("--seed", type=int, default=7)
    return p.parse_args()

def main():
    args = parse_args()
    rng = np.random.default_rng(args.seed)

    out = Path(args.out_dir)
    out.mkdir(parents=True, exist_ok=True)

    ids = np.arange(100, 100 + args.n_participants)
    groups = np.array(["1"] * (args.n_participants//2) + ["2"] * (args.n_participants - args.n_participants//2))
    rng.shuffle(groups)

    tempos = ["pre", "pos"]
    estimulos = ["neutro", "ativo"]  # maps to Neutro/Cigarro

    rows = []
    for pid, g in zip(ids, groups):
        base = rng.normal(1.2, 0.15)  # base logRT
        for tempo in tempos:
            for est in estimulos:
                for _ in range(args.n_trials_per_cell):
                    iaf = rng.integers(1, 8)  # 1..7
                    # simulate U-shape-ish: slower around mid craving
                    u = -0.08 * (iaf - 4)**2 + 0.35
                    stim = 0.05 if est == "ativo" else 0.0
                    time = -0.03 if tempo == "pos" else 0.0
                    noise = rng.normal(0, 0.20)
                    logrt = base + stim + time + u + noise
                    rt = float(np.exp(logrt))
                    rows.append([g, pid, tempo, est, rt, int(iaf)])

    tr = pd.DataFrame(rows, columns=["grupo","ID","tempo","estimulo","tempo_resposta","intensidade"])
    tr.to_csv(out / "tabela_TR_mock.csv", index=False)

    clin = pd.DataFrame({
        "ID": ids,
        "FTND": rng.integers(2, 9, size=args.n_participants),
        "QSUB": rng.normal(25, 8, size=args.n_participants).round(1),
        "CIG_DIA": rng.integers(5, 30, size=args.n_participants),
        "TABAGISMO_ANOS": rng.integers(1, 25, size=args.n_participants),
        "IDADE": rng.integers(21, 60, size=args.n_participants),
        "PHQ9": rng.integers(0, 20, size=args.n_participants),
        "GAD7": rng.integers(0, 18, size=args.n_participants),
        "BIS11": rng.integers(45, 85, size=args.n_participants),
        "MOCA": rng.integers(22, 30, size=args.n_participants),
    })
    clin.to_csv(out / "clinical_mock.csv", index=False)

    print(f"Wrote: {out/'tabela_TR_mock.csv'}")
    print(f"Wrote: {out/'clinical_mock.csv'}")

if __name__ == "__main__":
    main()
